# Supplementary material for: In Vitro Digestion and Fecal Fermentation of Arecanut Polysaccharides: Effects on Gut Microbiota and Metabolites
Source: Foods. 2025 Aug 25;14(17):2954. doi: 10.3390/foods14172954 (PMC12427847; doi:10.3390/foods14172954)
Supplement: Supplementary file 1 [file foods-14-02954-s001.zip]

Archive with 1 entries (1 files):
- foods-3763078-supplementary.rar
